# Supplementary material for: Dissecting Yield Architecture and Trait Interactions in Rice Using Integrative Multivariate Selection Index and Phenotypic Similarity Analysis
Source: Plants (Basel). 2026 Jul 10;15(14):2134. doi: 10.3390/plants15142134 (PMC13414536; doi:10.3390/plants15142134)
Supplement: Supplementary file 1 [file plants-15-02134-s001.zip]

Archive with 1 entries (1 files):
- plants-4399177-supplementary.pdf
